# Supplementary material for: Studies of the Synthesis of Fused Isoxazoline/Isoquinolinones and Evaluation of the Antifungal Activity of Isoxazole-like Benzamide and Isoquinolinone Hybrids
Source: Molecules. 2025 Jan 27;30(3):589. doi: 10.3390/molecules30030589 (PMC12128697; doi:10.3390/molecules30030589)
Supplement: Supplementary file 1 [file molecules-30-00589-s001.zip]

Archive with 1 entries (1 files):
- molecules-3424562-supplementary.pdf
